# Supplementary material for: ToNER: A tool for identifying nucleotide enrichment signals in feature-enriched RNA-seq data
Source: PLoS One. 2017 May 25;12(5):e0178483. doi: 10.1371/journal.pone.0178483 (PMC5444824; doi:10.1371/journal.pone.0178483)
Supplement: S1 Table — This file includes the analysis results of E.coli Cappable-seq data using the default (pseudo) and non-pseudo option. The result statistics, model parameters, and recall rates for different settings of read filtering were displayed. (XLSX) [file pone.0178483.s003.xlsx]

## Sheet: S1_Table
Supplementary Table1: ﻿﻿ToNER analysis results of Cappable-seq using different software settings
Default (pseudo)
			filter 1 read		filter 2 reads		filter 3 reads
			Box-Cox	Percentile rank	Box-Cox	Percentile rank	Box-Cox	Percentile rank
Parameters	replicate 1	Box-Cox R-squared	0.934819	-	0.970648	-	0.957453	-
		mu	0.656639	-	1.13787	-	1.49262	-
		sigma	1.3141	-	1.89453	-	2.21673	-
		lamda	0.103266	-	0.176807	-	0.214967	-
		cut-off score (non-transformed)	11.8643	11.9597	23.8571	21.2498	31.8725	26.786
	replicate 2	Box-Cox R-squared	0.92794	-	0.971132	-	0.960885	-
		mu	0.997877	-	1.37191	-	1.44747	-
		sigma	1.40621	-	2.03857	-	2.38214	-
		lamda	0.113635	-	0.16281	-	0.162789	-
		cut-off score (non-transformed)	16.6151	16.1268	33.2667	27.9944	35.4575	36.5903
Recall rate (total 146 TSSs)		replicate 1	86.99% (127)	86.99% (127)	65.75% (96)	71.23% (104)	42.47% (62)	54.11% (79)
		replicate 2	74.66% (109)	77.4% (113)	44.52% (65)	54.11% (79)	25.34% (37)	40.41% (59)
		combined p-value	92.47% (135)	-	83.56% (122)	-	74.66% (109)	-
		union of 2 replicates	87.67% (128)	87.67% (128)	44.52% (65)	73.97% (108)	44.52% (65)	57.53% (84)
		common in 2 replicates	71.92% (105)	75.34% (110)	41.1% (60)	47.95% (70)	23.29% (34)	35.62% (52)
Number of positions with enrichment scores		replicate1	1280972		531910		360068
		replicate2	921474		399239		257101
Number of significantly enriched positions (p=0.05)		replicate 1	64993	64979	22977	25809	13248	18003
		replicate 2	40600	50990	14995	20878	7627	12890
		combined p-value	99789	-	48836	-	33760	-
		union of 2 replicates	74632	81157	26188	31721	14555	21008
		common in 2 replicates	30961	34812	11784	14966	6320	9886
Non-pseudo option
Parameters			filter 1 read		filter 2 reads		filter 3 reads
			Box-Cox	Percentile rank	Box-Cox	Percentile rank	Box-Cox	Percentile rank
	replicate 1	Box-Cox R-squared	0.98622	-	0.98622	-	0.985641	-
		mu	0.901964	-	0.901964	-	1.083	-
		sigma	2.09395	-	2.09395	-	2.29765	-
		lamda	0.134878	-	0.134878	-	0.155675	-
		cut-off score (non-transformed)	30.5837	30.0534	30.5837	30.0534	37.3442	33.0258
	replicate 2	Box-Cox R-squared	0.981385	-	0.981385	-	0.980633	-
		mu	1.50116	-	1.50116	-	1.58456	-
		sigma	2.22207	-	2.22207	-	2.43065	-
		lamda	0.180851	-	0.180851	-	0.184939	-
		cut-off score (non-transformed)	38.2	36.8001	38.2	36.8001	46.2933	39.6309
Recall rate (total 146 TSSs)		replicate 1	43.15% (63)	43.84% (64)	43.15% (63)	43.84% (64)	26.71% (39)	36.3% (53)
		replicate 2	30.82% (45)	33.56% (49)	30.82% (45)	33.56% (49)	22.6% (33)	29.45% (43)
		combined p-value	76.71% (112)	-	76.71% (112)	-	70.55% (103)	-
		union of 2 replicates	45.21% (66)	47.26% (69)	45.21% (66)	47.26% (69)	30.82% (45)	40.41% (59)
		common in 2 replicates	28.08% (41)	30.14% (44)	28.08% (41)	30.14% (44)	18.49% (27)	24.66% (36)
Number of positions with enrichment scores		replicate1	192932		192932		161441
		replicate2	157623		157623		132129
Number of significantly enriched positions (p=0.05)		replicate 1	9183	9650	9183	9650	6579	8052
		replicate 2	7289	8050	7289	8050	5106	6564
		combined p-value	24194	-	24194	-	19843	-
		union of 2 replicates	10759	11523	10759	11523	7697	9532
		common in 2 replicates	5713	6177	5713	6177	3987	5084

## Sheet: description
Parameter settings we tested included:
1) Inclusion of genomic positions with the presence of mapped reads from enriched/unenriched libraries into an analysis
* Default (pseudo): Positions with the presence of mapped reads from either enriched and/or unenriched libraries were included into an analysis.
* Non-pseudo: Only Positions with the presence of mapped reads from both enriched and unenriched libraries were included into an analysis.
2) Minimum read depth of positions to be included into an analysis: The total read depth (combined from enriched and unenriched libraries) of positions to be included into an analysis is varied to be 1, 2, and 3 reads.
3) Analysis methods for identification of significantly enriched positions
* Fitted distribution of Box-Cox transformed scores: This default method is described in the manuscript.
* Percentile rank: ﻿Enrichment scores are ranked and positions with the top 5% of the enrichment scores are selected as enriched.
4) Cross-analysis methods between replicates (in comparison to result from individual replicates)
* Combined p-value: Results from two replicates were combined using Fisher’s combined probability test. The positions with combined p-value < 0.05 were reported.
* Union of 2 replicates: The positions identified as significantly enriched in at least one replicate were reported.
* Common in 2 replicates: The positions identified as significantly enriched in both replicates were reported.
