# Supplementary material for: ToNER: A tool for identifying nucleotide enrichment signals in feature-enriched RNA-seq data
Source: PLoS One. 2017 May 25;12(5):e0178483. doi: 10.1371/journal.pone.0178483 (PMC5444824; doi:10.1371/journal.pone.0178483)
Supplement: S2 Table — This file includes the result statistics, model parameters, and recall rates of all datasets (Cappable-seq, m6A-seq, dRNA-seq) analyzed using the default settings. (XLSX) [file pone.0178483.s004.xlsx]

## Sheet: S2_Table
Supplementary Table 2: ﻿Model parameters and recall rates of ToNER and TSSAR analyses with default settings for all analyzed datasets	﻿Supplementary Table 2: ToNER analysis parameters of all datasets analyzed
Method	Enrichment experiment	Dataset	Number of positions with enrichment scores	Box-Cox R-squared	mu	sigma	lambda	critical value of enrichment score (non-transformed)	critical value of enrichment score (transformed)	Recall rate (ToNER)	Recall rate (TSSAR)
Cappable-seq	Cappable-seq	replicate1	1280972	0.934819	0.656639	1.3141	0.103266	11.8643	2.8181	86.99% (127/146)	69.86% (102/146)
	Cappable-seq	replicate2	921474	0.92794	0.997877	1.40621	0.113635	16.6151	3.3109	74.66% (109/146)	76.71% (112/146)
	dRNA-seq	LB_0.4_B1_L1_GA	254023	0.94876	-0.269023	1.18564	0.0027494	5.35112	1.68118	22.38% (32/143)	64.79% (92/142)
	dRNA-seq	LB_0.4_B2_L1_HS1	567415	0.883634	N/A	N/A	N/A	N/A	N/A	N/A	59.15% (84/142)
	dRNA-seq	LB_0.4_B2_L1_HS2	572398	0.881549	N/A	N/A	N/A	N/A	N/A	N/A	59.15% (84/142)
	dRNA-seq	LB_2.0_B1_L1_GA	232995	0.933589	0.581852	1.01763	-0.0200005	10.0561	2.25571	19.18% (28/146)	64.83% (94/145)
	dRNA-seq	LB_2.0_B1_L2_HS2	612990	0.924792	-0.0861403	0.98701	0.0365179	4.46265	1.53735	35.62% (52/146)	70.34% (102/145)
dRNA-seq	dRNA-seq	LB_2.0_B2_L1_HS1	542417	0.936057	-0.54357	1.07246	-0.00999847	3.41431	1.22047	41.78% (61/146)	66.9% (97/145)
	dRNA-seq	LB_2.0_B2_L1_HS2	579132	0.936557	-0.510556	1.07461	-0.00647776	3.53308	1.25702	45.89% (67/146)	62.76% (91/145)
	dRNA-seq	LB_2.0_B2_L2_HS2	512145	0.943555	-0.48664	1.07877	0.0145568	3.58177	1.28778	41.1% (60/146)	71.72% (104/145)
	dRNA-seq	M63_0.4_B1_L1_GA	334398	0.926448	0.234132	1.03709	-0.0521468	7.73139	1.94	17.36% (25/144)	51.75% (74/143)
	dRNA-seq	M63_0.4_B2_L1_HS1	746510	0.922975	-0.575872	0.99325	-0.0284548	2.92744	1.05788	34.72% (50/144)	69.93% (100/143)
	dRNA-seq	M63_0.4_B2_L1_HS2	797333	0.921647	-0.477562	0.973844	-0.013988	3.10558	1.12427	41.67% (60/144)	70.63% (101/143)
﻿m6A-seq	m6A-seq	IP1	133882641	0.922824	0.127669	0.880329	0.271458	5.1292	1.3203	N/A	N/A
	m6A-seq	IP2	102519189	0.929419	0.15106	1.06687	0.130577	8.9495	1.9059	N/A	N/A
* The datasets with R-squared of normal Q-Q plots less than the cut-off (failed) are highlighted in grey color.
